# Supplementary material for: Patients’ and healthcare professionals’ perspectives on a community-based intervention for schizophrenia in Pakistan: A focus group study
Source: PLoS One. 2022 Aug 29;17(8):e0273286. doi: 10.1371/journal.pone.0273286 (PMC9423632; doi:10.1371/journal.pone.0273286)
Supplement: S1 File — (ZIP) [file pone.0273286.s001.zip]

Archive with 4 entries (4 files):
- S1_File/Interview 1.docx
- S1_File/Interview 2.docx
- S1_File/Interview 3.docx
- S1_File/Interview 4.docx
